# Supplementary material for: Striatal dopamine D2/D3 receptor regulation of human reward processing and behaviour
Source: Nat Commun. 2025 Feb 21;16:1852. doi: 10.1038/s41467-025-56663-7 (PMC11845780; doi:10.1038/s41467-025-56663-7)
Supplement: Supplementary file 4 — Source Data [file 41467_2025_56663_MOESM4_ESM.xlsx]

## Sheet: Fig2A
BNSS
	placebo	amisulpride
F	8	19
F	0	0
M	26	23
F	0	9
F	0	2
F	1	9
M	23	27
F	0	38
M	0	7
F	2	0
F	2	4
F	0	0
M	6	0
M		15
M	1	18
M	0	2
M	20	24
M	0	0
F	4	6
F	0
M	0	12
F	15	0
F	0	0
M	0	0
M		16
F	0	0
F	0	3
M		0
F	0

## Sheet: Fig2B
BARS
	placebo	amisulpride
F	0	0
F	0	0
M	0	0
F	0	6
F	0	0
F	0	0
M	0	0
F	0	4
M	0	0
F	0	1
F	0	0
F	0	0
M	0	0
M		2
M	0	6
M	0	0
M	0	7
M	0	0
F	0	0
F	0
M	0	5
F	0	0
F	0	0
M	0	3
M		0
F	0	0
F	0	0
M		6
F	0

## Sheet: Fig2C
SAS
	placebo	amisulpride
F	0	7
F	0	0
M	2	5
F	0	4
F	0	1
F	0	3
M	0	0
F	0	1
M	0	0
F	0	0
F	0	0
F	0	0
M	0	0
M		2
M	0	3
M	0	0
M	0	2
M	0	0
F	0	0
F	0
M	0	0
F	1	0
F	0	0
M	0	0
M		0
F	0	0
F	0	1
M		2
F	0

## Sheet: Fig2D
Caudate MID	placebo	amisulpride
F	34.1321	-349.371
F	169.278	84.6066
M	77.6227	-160.802
F	207.147	38.23
F	41.4143	-65.1289
F	164.602	-1.54137
M	100.498	-357.902
F	131.166	73.0578
F	133.061	267.862
F	295.731	293.411
M	246.56	-273.033
M	386.911	-26.7464
M	-38.5861	95.685
M	146.771	30.7248
F	9.19741	-515.763
F	51.0627	-12.2139
M	-156.193	24.6886
F	39.3514	129.09
M	148.612	68.6837
F	46.826	-6.5018
F	80.291	-91.5726

## Sheet: Fig2E
Correlation	Change Caudate MID	Amisulpride levels
F	-295.46	631
F	-160.52	29
F	-158.06	584
F	-80.96	169
M	-606.89	466
F	-18.44	258
M	-235.7	252
F	230.78	331
F	-439.34	425
F	565.53	106
M	-305.62	117
M	-94.03	291
M	10.47	167
M	61.87	119
F	-537.24	719
F	-230.31	182
M	-98.37	466
F	49.45	170
M	49.53	281
F	-277.3	261
F	-202.63	671
M	427.82	347

## Sheet: Fig2F
Correlation	Change Caudate MID	Ranked Change BNSS
F	-295.46	20
F	-160.52	5
F	-158.06	10
F	-80.96	17
M	-606.89	13.5
F	-18.44	21
M	-235.7	16
F	230.78	1
F	-439.34	13.5
F	565.53	5
M	-305.62	19
M	-94.03	10
M	10.47	15
M	61.87	5
F	-537.24	10
M	-98.37	18
F	49.45	5
M	49.53	5
F	-277.3	5
F	-202.63	12
M	427.82	5

## Sheet: Fig3A
BNSS
	placebo	aripiprazole
M	1	0
M	0	0
F	0	0
F	0	0
F	2	0
M	0	1
F	9	13
F	0	0
F	1	0
F	1	0
M	0	0
F		3
M	0	4
F	4	0
M	2	0
F	2	0
M	0	2
M	0	0
F	0	0
F	0	4
M	4	18
M	0	0
M	0	4
F	0
F	0	0
F	0	0
F	1	11

## Sheet: Fig3B
BARS
	placebo	aripiprazole
M	0	6
M	0	0
F	0	0
F	0	0
F	0	0
M	0	0
F	0	0
F	0	0
F	0	0
F	0	0
M	0	0
F		0
M	0	3
F	0	0
M	0	0
F	0	0
M	0	0
M	0	0
F	0	0
F	0	4
M	0	8
M	0	0
M	0	0
F	0
F	0	0
F	0	0
F	0	6

## Sheet: Fig3C
SAS
	placebo	aripiprazole
M	0	1
M	0	0
F	0	0
F	0	1
F	1	2
M	0	0
F	0	3
F	0	0
F	0	3
F	0	0
M	0	0
F		0
M	0	0
F	0	2
M	5	4
F	0	0
M	0	4
M	0	1
F	0	3
F	0	6
M	0	0
M	1	2
M	2	5
F	0
F	0	3
F	3	2
F	0	1

## Sheet: Fig3D
Caudate MID	placebo	aripiprazole
male	219.53	90.23
male	75.3	-38.7
female	201.05	-3.81
female	-23.8	-84.63
male	126.66	67.75
female	-55.53	271.06
female	20.49	145.59
female	-6.63	-13.39
female	167.05	48.32
male	421.88	-81.79
male	122.31	153.58
female	-105.44	36.2
male	-45.51	-65.52
female	-119.43	87.02
male	11.07	105.32
male	64.29	120.86
female	66.93	-51.08
female	-19.6	69.39
male	-280.95	-56.25
male	741.1	667.13
male	-160.33	160.67
female	-130.73	252.2

[truncated: 4 more sheets: Fig4A, Fig4B, Fig4C, Fig4D]
